# Supplementary material for: Cutaneous Microbiome Profiles Following Chlorhexidine Treatment in a 72-Hour Daily Follow-Up Paired Design: a Pilot Study
Source: Microbiol Spectr. 2022 Jun 21;10(3):e01753-21. doi: 10.1128/spectrum.01753-21 (PMC9248901; doi:10.1128/spectrum.01753-21)
Supplement: SUPPLEMENTAL FILE 3 — Supplemental material. Download spectrum.01753-21-s003.xlsx, XLSX file, 0.02 MB [file spectrum.01753-21-s003.xlsx]

## Sheet: Phylum level
RIGHT ARM / HV	201.R0	202.R0	203.R0	204.R0	205.R0	206.R0	207.R0	208.R0	209.R0	210.R0	201.R1	202.R1	203.R1	204.R1	205.R1	206.R1	207.R1	208.R1	209.R1	210.R1	201.R2	202.R2	203.R2	204.R2	205.R2	206.R2	207.R2	208.R2	209.R2	No data	201.R3	202.R3	203.R3	204.R3	205.R3	206.R3	207.R3	208.R3	209.R3	210.R3	#Phylla	Common Phylla	RIGHT ARM / HV
# Constructed from biom file																																											# Constructed from biom file
#OTU ID																																											#OTU ID
None;Other	0.0104041	0	0.0053486	0	0	0	0	0	0	0	0	0	0.00661385	0	0	0	0	0.00344067	0	0.00406088	0	0.0345063	0	0	0	0	0	0	0.000585089		0	0	0	0	0	0	0	0	0	0	7		None;Other
k__Bacteria;p__Acidobacteria	0	0	0	0	0	0	0	0	0	0	0	0	0	0	0	0	0	0.00863907	0	0	0	0.0157083	0	0	0	0	0	0	0		0	0	0	0	0	0	0	0	0	0	2		k__Bacteria;p__Acidobacteria
k__Bacteria;p__Actinobacteria	0.162044	0.332883	0.632708	0.973831	1	0.5899	0.526496	0.174089	0.558832	0.427333	0.645612	0.865009	0.7228	0.979822	1	0.801912	0.563647	0.378174	0.528652	0.709007	0.482275	0.503514	0.0747617	0.988947	1	0.958597	0.743873	0.25704	0.194333		0.722905	0.336815	0.677436	0.971661	1	0.839015	0.621934	0.196303	0.982499	0.460802	39		k__Bacteria;p__Actinobacteria
k__Bacteria;p__Armatimonadetes	0	0	0	0	0	0	0	0	0	0	0	0	0	0	0	0	0	0	0	0	0	0	0	0	0	0	0	0	0		0	0	0	0	0	0	0	0	0	0	0		k__Bacteria;p__Armatimonadetes
k__Bacteria;p__Bacteroidetes	0.0153461	0	0.0443305	0	0	0.00218585	0.019593	0	0	0.00376562	0	0	0.0456429	0	0	0	0.00824459	0.00052358	0	0.00468281	0	0.000754753	0	0	0	0	0.0414969	0.001386	0		0.0104645	0.0730241	0.00709595	0	0	0.00487034	0.00552035	0.00587487	0	0.00287203	19		k__Bacteria;p__Bacteroidetes
k__Bacteria;p__Chloroflexi	0	0	0.0337906	0	0	0	0	0	0	0	0	0	0.0555031	0	0	0	0	0.00381465	0	0	0	0.0379735	0	0	0	0	0	0	0		0	0	0.0351778	0	0	0	0	0	0	0	5		k__Bacteria;p__Chloroflexi
k__Bacteria;p__Cyanobacteria	0.00315375	0	0	0	0	0.00347495	0	0	0	0	0	0	0	0	0	0	0	0	0	0.0827907	0	0	0	0	0	0	0	0	0		0	0	0	0	0	0	0	0	0	0	3		k__Bacteria;p__Cyanobacteria
k__Bacteria;p__Deinococcus-Thermus	0	0	0.00578908	0	0	0	0	0	0	0	0	0	0.0655329	0	0	0	0	0	0	0	0	0	0	0	0	0	0	0	0		0	0	0.0294406	0	0	0	0	0	0	0	3		k__Bacteria;p__Deinococcus-Thermus
k__Bacteria;p__Elusimicrobia	0	0	0	0	0	0	0	0	0	0	0	0	0	0	0	0	0	0	0	0	0	0	0	0	0	0	0	0	0		0	0	0	0	0	0	0	0	0	0	0		k__Bacteria;p__Elusimicrobia
k__Bacteria;p__Firmicutes	0.798908	0.124367	0.223037	0.00922685	0	0.0823899	0.0943119	0.755712	0.0954605	0.40831	0.264389	0.0149511	0.00998135	0.0201776	0	0.0640285	0.398069	0.545196	0.208883	0.0997659	0.4401	0.116114	0.925238	0.00693737	0	0.0321971	0.0658974	0.704467	0.0218154		0.126515	0.0671626	0.155658	0.0265304	0	0.121627	0.0248805	0.443085	0	0.46995	34		k__Bacteria;p__Firmicutes
k__Bacteria;p__Fusobacteria	0	0	0	0	0	0	0.00166042	0	0	0	0	0	0	0	0	0	0	0	0	0	0	0	0	0	0	0	0	0	0		0	0	0	0	0	0	0	0	0	0	1		k__Bacteria;p__Fusobacteria
k__Bacteria;p__Gemmatimonadetes	0	0	0	0	0	0	0	0	0	0	0	0	0	0	0	0	0	0.00302928	0	0	0	0.00150951	0	0	0	0	0	0	0		0	0	0	0	0	0	0	0	0	0	2		k__Bacteria;p__Gemmatimonadetes
k__Bacteria;p__Hydrogenedentes	0	0	0	0	0	0	0	0	0	0	0	0	0	0	0	0	0	0	0	0	0	0.0128072	0	0	0	0	0	0	0		0	0	0	0	0	0	0	0	0	0	1		k__Bacteria;p__Hydrogenedentes
k__Bacteria;p__Planctomycetes	0	0	0	0	0	0	0	0	0	0	0	0	0	0	0	0	0	0	0	0	0	0.0248832	0	0	0	0	0	0	0		0	0	0	0	0	0	0	0	0	0	1		k__Bacteria;p__Planctomycetes
k__Bacteria;p__Proteobacteria	0.010144	0.54275	0.0549962	0.0169424	0	0.322049	0.357939	0.0701987	0.345708	0.160591	0.0899985	0.12004	0.0931511	0	0	0.13406	0.0300393	0.0564718	0.262466	0.0996927	0.0776251	0.252229	0	0.00411539	0	0.00920627	0.148732	0.037107	0.783266		0.140116	0.522999	0.0951914	0.00180889	0	0.0344873	0.347666	0.354737	0.017501	0.0618551	33		k__Bacteria;p__Proteobacteria
k__Bacteria;p__Saccharibacteria	0	0	0	0	0	0	0	0	0	0	0	0	0.00077525	0	0	0	0	0.000710573	0	0	0	0	0	0	0	0	0	0	0		0	0	0	0	0	0	0	0	0	0.0045208	3		k__Bacteria;p__Saccharibacteria
k__Bacteria;p__Spirochaetae	0	0	0	0	0	0	0	0	0	0	0	0	0	0	0	0	0	0	0	0	0	0	0	0	0	0	0	0	0		0	0	0	0	0	0	0	0	0	0	0		k__Bacteria;p__Spirochaetae
k__Bacteria;p__Tenericutes	0	0	0	0	0	0	0	0	0	0	0	0	0	0	0	0	0	0	0	0	0	0	0	0	0	0	0	0	0		0	0	0	0	0	0	0	0	0	0	0		k__Bacteria;p__Tenericutes
k__Bacteria;p__Verrucomicrobia	0	0	0	0	0	0	0	0	0	0	0	0	0	0	0	0	0	0	0	0	0	0	0	0	0	0	0	0	0		0	0	0	0	0	0	0	0	0	0	0		k__Bacteria;p__Verrucomicrobia
LEFT ARM/ HV	201.L0	202.L0	203.L0	204.L0	205.L0	206.L0	207.L0	208.L0	209.L0	210.L0	201.L1	202.L1	203.L1	204.L1	205.L1	206.L1	207.L1	208.L1	209.L1	210.L1	201.L2	202.L2	203.L2	204.L2	205.L2	206.L2	207.L2	208.L2	209.L2	210.L2	201.L3	202.L3	203.L3	204.L3	205.L3	206.L3	207.L3	208.L3	209.L3	210.L3			LEFT ARM/ HV
# Constructed from biom file																																											# Constructed from biom file
#OTU ID																																											#OTU ID
None;Other	0.00393834	0.0103412	0	0	0	0.00431533	0.00624952	0.0106145	0	0	0	0	0	0	0	0	0	0	0.000618308	0.00584352	0	0.00262732	0	0	0	0	0	0.0381078	0	0	0	0	0	0.000854914	0	0	0	0.00901618	0.00532256	0.00281237	13	7	None;Other
k__Bacteria;p__Acidobacteria	0	0	0	0	0	0	0	0	0	0	0	0	0	0	0	0	0	0	0	0	0	0	0	0	0	0	0	0	0	0	0	0	0	0	0	0	0	0	0	0	0	2	k__Bacteria;p__Acidobacteria
k__Bacteria;p__Actinobacteria	0.028206	0.778203	0.814799	0.378888	0.997569	0.600601	0.519559	0.327285	0.418421	0.362599	0.753208	0.996046	0.616173	0.994278	0.998941	0.687005	0.55608	0.11758	0.468677	0.325415	0.614976	0.100692	0.716882	0.979416	1	0.649924	0.520903	0.13975	0.333964	0.0896418	0.510285	0.00381174	0.36969	0.974709	1	0.89125	0.437764	0.20061	0.647172	0.0807553	40	39	k__Bacteria;p__Actinobacteria
k__Bacteria;p__Armatimonadetes	0	0	0	0	0	0	0	0	0	0	0	0	0	0	0	0	0.00640392	0	0	0	0	0	0	0	0	0	0	0	0	0	0	0	0	0	0	0	0	0.0199328	0	0	2	0	k__Bacteria;p__Armatimonadetes
k__Bacteria;p__Bacteroidetes	0.0114024	0	0.0328618	0	0	0	0.0016974	0.0165277	0	0	0.00239786	0	0	0	0	0.00938951	0.00633074	0	0.0108204	0	0	0.00244768	0.00629327	0	0	0.0034518	0.0272146	0	0	0	0.028267	0.64282	0	0	0	0	0.0126863	0.0115354	0.00955496	0.0111825	18	19	k__Bacteria;p__Bacteroidetes
k__Bacteria;p__Chloroflexi	0	0	0.0207182	0	0	0	0	0	0	0	0	0	0.00660875	0	0	0	0	0	0	0.0037186	0	0	0	0	0	0	0	0	0	0	0	0	0	0	0	0	0	0.0527711	0	0	4	5	k__Bacteria;p__Chloroflexi
k__Bacteria;p__Cyanobacteria	0	0.0607546	0	0	0	0	0.0422807	0	0	0	0.00591679	0	0	0	0	0	0	0.0169521	0.0507855	0.0122941	0	0	0	0	0	0.100701	0	0.0252957	0	0	0	0	0.0135793	0	0	0.000826808	0	0.0158225	0	0	11	3	k__Bacteria;p__Cyanobacteria
k__Bacteria;p__Deinococcus-Thermus	0	0	0.00914037	0	0	0	0.0422807	0	0	0	0	0	0	0	0	0	0	0	0	0	0	0	0	0	0	0	0.0185803	0	0	0	0	0	0	0	0	0	0	0	0	0	3	3	k__Bacteria;p__Deinococcus-Thermus
k__Bacteria;p__Elusimicrobia	0	0	0	0	0	0	0	0	0	0	0	0	0	0	0	0	0	0	0	0	0	0	0	0	0	0	0	0	0	0	0	0	0	0	0	0	0	0.00587819	0	0	1	0	k__Bacteria;p__Elusimicrobia
k__Bacteria;p__Firmicutes	0.952327	0.0553147	0.0270729	0.00232388	0.00243112	0.0959775	0.0768459	0.194843	0.463548	0.563042	0.185351	0	0.359546	0.00572151	0.00105942	0.161025	0.158525	0.321975	0.245215	0.597101	0.207772	0.874338	0.262665	0.0205835	0	0.107358	0.114979	0.343627	0.130948	0.808502	0.307467	0	0.549779	0.0216578	0	0.0916784	0.320776	0.302263	0.264781	0.817664	36	34	k__Bacteria;p__Firmicutes
k__Bacteria;p__Fusobacteria	0	0	0	0	0	0	0	0	0	0	0.00706901	0	0	0	0	0	0	0	0	0	0	0	0	0	0	0	0	0	0	0	0	0	0	0	0	0	0	0	0	0	1	1	k__Bacteria;p__Fusobacteria
k__Bacteria;p__Gemmatimonadetes	0	0	0	0	0	0	0	0	0	0	0	0	0	0	0	0	0.021627	0	0	0	0	0	0	0	0	0	0	0.0165572	0.0195336	0	0	0	0	0	0	0	0	0	0	0	3	2	k__Bacteria;p__Gemmatimonadetes
k__Bacteria;p__Hydrogenedentes	0	0	0	0	0	0	0	0	0	0	0	0	0	0	0	0	0	0	0	0	0	0	0	0	0	0	0	0	0	0	0	0	0	0	0	0	0	0	0	0	0	1	k__Bacteria;p__Hydrogenedentes
k__Bacteria;p__Planctomycetes	0	0	0	0	0	0	0	0	0	0	0	0	0	0	0	0	0	0	0	0	0	0	0	0	0	0	0	0	0	0	0	0	0	0	0	0	0	0	0	0	0	1	k__Bacteria;p__Planctomycetes
k__Bacteria;p__Proteobacteria	0.00221297	0.0953869	0.0954081	0.618788	0	0.299106	0.306998	0.44702	0.118031	0.074359	0.0460575	0.00395353	0.0176728	0	0	0.14258	0.248289	0.543493	0.218206	0.0556272	0.177252	0.0198958	0.0141598	0	0	0.138565	0.318323	0.436662	0.515555	0.10089	0.15398	0.353368	0.0631036	0.00277847	0	0.0162443	0.228774	0.374216	0.0731692	0.0875854	34	33	k__Bacteria;p__Proteobacteria
k__Bacteria;p__Saccharibacteria	0	0	0	0	0	0	0.00408919	0	0	0	0	0	0	0	0	0	0	0	0	0	0	0	0	0	0	0	0	0	0	0	0	0	0	0	0	0	0	0	0	0	1	3	k__Bacteria;p__Saccharibacteria
k__Bacteria;p__Spirochaetae	0	0	0	0	0	0	0	0	0	0	0	0	0	0	0	0	0.00274454	0	0.00567719	0	0	0	0	0	0	0	0	0	0	0	0	0	0.00384867	0	0	0	0	0	0	0	3	0	k__Bacteria;p__Spirochaetae
k__Bacteria;p__Tenericutes	0.00191291	0	0	0	0	0	0	0	0	0	0	0	0	0	0	0	0	0	0	0	0	0	0	0	0	0	0	0	0	0	0	0	0	0	0	0	0	0	0	0	1	0	k__Bacteria;p__Tenericutes
k__Bacteria;p__Verrucomicrobia	0	0	0	0	0	0	0	0.00370955	0	0	0	0	0	0	0	0	0	0	0	0	0	0	0	0	0	0	0	0	0	0.000966117	0	0	0	0	0	0	0	0.00795545	0	0	3	0	k__Bacteria;p__Verrucomicrobia
